# Supplementary material for: Characterization of Main Responsive Genes Reveals Their Regulatory Network Attended by Multi-Biological Metabolic Pathways in Paclobutrazol (PAC)-Modulated Grape Seed Development (GSD) at the Stone-Hardening Stage
Source: Int J Mol Sci. 2025 Jan 27;26(3):1102. doi: 10.3390/ijms26031102 (PMC11817196; doi:10.3390/ijms26031102)
Supplement: Supplementary file 1 [file ijms-26-01102-s001.zip › Suplementary Material.xlsx]

## Sheet: SHEET S1
										Auxin
id		CK_count	PP_count	CK_fpkm	PP_fpkm	CK_mean	PP_mean	log2(fc)	p-value	FDR	Symbol	Description	KEGG_A_class	KEGG_B_class	Pathway	K_ID	GO Component	GO Function	GO Process
VIT_203s0038g02140	VIT_203s0038g02140.1	369	764	14.48	32.18	14.48	32.18	1.1521	2.87427e-43	6.40773e-42	VvLAX5	PREDICTED: auxin transporter-like protein 2 [Vitis vinifera]	Environmental Information Processing	Signal transduction	ko04075//Plant hormone signal transduction	K13946	GO:0031224//intrinsic component of membrane	GO:0015291//secondary active transmembrane transporter activity	GO:0009755//hormone-mediated signaling pathway;GO:0010051//xylem and phloem pattern formation;GO:0046942//carboxylic acid transport;GO:0048509//regulation of meristem development
VIT_205s0020g04830	VIT_205s0020g04830.1	0	11.03	0	0.95	0.001	0.95	9.89178	0.000489894	0.00118214	VvTIR1	PREDICTED: protein TRANSPORT INHIBITOR RESPONSE 1-like [Vitis vinifera]	Environmental Information Processing	Signal transduction	ko04075//Plant hormone signal transduction	K14485	-	-	GO:0009755//hormone-mediated signaling pathway
VIT_205s0020g04690	VIT_205s0020g04690.1	0	32	0	2.71	0.001	2.71	11.4041	1.19721e-10	6.25566e-10	VvIAA14	PREDICTED: auxin-responsive protein IAA14 [Vitis vinifera]	Environmental Information Processing	Signal transduction	ko04075//Plant hormone signal transduction	K14484	-	GO:0005515//protein binding	GO:0009755//hormone-mediated signaling pathway;GO:0010468//regulation of gene expression;GO:0034645//cellular macromolecule biosynthetic process
VIT_207s0141g00290	VIT_207s0141g00290.1	0	11	0	0.97	0.001	0.97	9.92184	0.000489894	0.00118214	VvAUX28-1	PREDICTED: auxin-responsive protein IAA16 [Vitis vinifera]	Environmental Information Processing	Signal transduction	ko04075//Plant hormone signal transduction	K14484	-	GO:0005515//protein binding	GO:0009755//hormone-mediated signaling pathway;GO:0010468//regulation of gene expression;GO:0034645//cellular macromolecule biosynthetic process
VIT_207s0141g00270	VIT_207s0141g00270.1	8	66	0.82	7.28	0.82	7.28	3.15024	3.88593e-14	2.65291e-13	VvAUX22D-1	PREDICTED: auxin-induced protein 22D [Vitis vinifera]	Environmental Information Processing	Signal transduction	ko04075//Plant hormone signal transduction	K14484	-	GO:0005515//protein binding	GO:0009755//hormone-mediated signaling pathway;GO:0010468//regulation of gene expression;GO:0034645//cellular macromolecule biosynthetic process
VIT_211s0016g04490	VIT_211s0016g04490.1	10	78	0.99	7.15	0.99	7.15	2.85244	1.58359e-16	1.26336e-15	VvIAA7	PREDICTED: auxin-responsive protein IAA1 [Vitis vinifera]	Environmental Information Processing	Signal transduction	ko04075//Plant hormone signal transduction	K14484	-	-	GO:0010467//gene expression;GO:0034645//cellular macromolecule biosynthetic process;GO:0050794//regulation of cellular process
VIT_207s0005g04380	VIT_207s0005g04380.1	9	31	0.65	2.36	0.65	2.36	1.86028	0.000113952	0.000308658	VvIAA11	PREDICTED: auxin-responsive protein IAA11 isoform X1 [Vitis vinifera]	Environmental Information Processing	Signal transduction	ko04075//Plant hormone signal transduction	K14484	-	-	GO:0010467//gene expression;GO:0034645//cellular macromolecule biosynthetic process;GO:0050794//regulation of cellular process
VIT_214s0081g00010	VIT_214s0081g00010.1	77	240	6.19	20.72	6.19	20.72	1.74301	1.16587e-25	1.46617e-24	VvAUX28-2	PREDICTED: auxin-responsive protein IAA16 [Theobroma cacao]	Environmental Information Processing	Signal transduction	ko04075//Plant hormone signal transduction	K14484	GO:0043231//intracellular membrane-bounded organelle	GO:0005515//protein binding	GO:0006950//response to stress;GO:0009755//hormone-mediated signaling pathway;GO:0010038//response to metal ion;GO:0010468//regulation of gene expression;GO:0014070//response to organic cyclic compound;GO:0034645//cellular macromolecule biosynthetic process
VIT_211s0016g03540	VIT_211s0016g03540.1	83	272	5.44	17.84	5.44	17.84	1.71344	1.91963e-30	2.87678e-29	VvIAA27	PREDICTED: auxin-responsive protein IAA27 [Vitis vinifera]	Environmental Information Processing	Signal transduction	ko04075//Plant hormone signal transduction	K14484	-	-	GO:0010467//gene expression;GO:0034645//cellular macromolecule biosynthetic process;GO:0050794//regulation of cellular process
VIT_205s0020g01070	VIT_205s0020g01070.1	72.27	20.59	9.3	2.14	9.3	2.14	-2.11962	2.65225e-06	8.99364e-06	VvIAA31-1	PREDICTED: auxin-responsive protein IAA31 [Vitis vinifera]	Environmental Information Processing	Signal transduction	ko04075//Plant hormone signal transduction	K14484	-	-	-
VIT_205s0020g04670	VIT_205s0020g04670.1	21	2	2.39	0.24	2.39	0.24	-3.3159	0.000122056	0.000326984	VvAUX22D-2	PREDICTED: auxin-induced protein 22D [Vitis vinifera]	Environmental Information Processing	Signal transduction	ko04075//Plant hormone signal transduction	K14484	-	GO:0005515//protein binding	GO:0009755//hormone-mediated signaling pathway;GO:0010468//regulation of gene expression;GO:0034645//cellular macromolecule biosynthetic process
VIT_207s0005g02550	VIT_207s0005g02550.1	7	0	0.92	0	0.92	0.001	-9.84549	0.0156414	0.0279607	VvIAA31-2	PREDICTED: auxin-responsive protein IAA4 [Vitis vinifera]	Environmental Information Processing	Signal transduction	ko04075//Plant hormone signal transduction	K14484	-	-	GO:0009987//cellular process
VIT_218s0001g13930	VIT_218s0001g13930.1	1129	2440	22.87	53.06	22.87	53.06	1.21417	6.90894e-139	6.13559e-137	VvARF5	PREDICTED: auxin response factor 5 [Vitis vinifera]	Environmental Information Processing	Signal transduction	ko04075//Plant hormone signal transduction	K14486	GO:0043231//intracellular membrane-bounded organelle	GO:0000975//regulatory region DNA binding;GO:0001071//nucleic acid binding transcription factor activity;GO:0005515//protein binding	GO:0000578//embryonic axis specification;GO:0000904//cell morphogenesis involved in differentiation;GO:0006342//chromatin silencing;GO:0007015//actin filament organization;GO:0009755//hormone-mediated signaling pathway;GO:0009799//specification of symmetry;GO:0009887//organ morphogenesis;GO:0009933//meristem structural organization;GO:0009943//adaxial/abaxial axis specification;GO:0010051//xylem …
VIT_207s0104g01230	VIT_207s0104g01230.1	507.59	60.09	14.18	1.81	14.18	1.81	-2.9698	2.14018e-74	8.76376e-73	VvARF4	PREDICTED: auxin response factor 23 isoform X2 [Vitis vinifera]	Environmental Information Processing	Signal transduction	ko04075//Plant hormone signal transduction	K14486	-	-	GO:0009987//cellular process
VIT_212s0059g01870	VIT_212s0059g01870.1	0	14	0	0.49	0.001	0.49	8.93664	6.13562e-05	0.000171422	VvGH3.5	PREDICTED: jasmonic acid-amido synthetase JAR1 [Vitis vinifera]	Environmental Information Processing	Signal transduction	ko04075//Plant hormone signal transduction	K14487	-	-	GO:0001101//response to acid chemical;GO:0006970//response to osmotic stress
VIT_203s0091g00310	VIT_203s0091g00310.1	941.2	2157.97	30.21	74.35	30.21	74.35	1.29931	7.99852e-130	6.34589e-128	VvGH3.1	PREDICTED: probable indole-3-acetic acid-amido synthetase GH3.1 [Vitis vinifera]	Environmental Information Processing	Signal transduction	ko04075//Plant hormone signal transduction	K14487	-	GO:0003824//catalytic activity	GO:0009725//response to hormone;GO:0014070//response to organic cyclic compound
VIT_202s0154g00010	VIT_202s0154g00010.1	1	10	0.12	1.26	0.12	1.26	3.39232	0.00636217	0.0125855	VvSAUR36-1	PREDICTED: auxin-responsive protein SAUR36 [Vitis vinifera]	Environmental Information Processing	Signal transduction	ko04075//Plant hormone signal transduction	K14488	-	-	-
VIT_203s0038g00950	VIT_203s0038g00950.1	1	9	0.18	1.77	0.18	1.77	3.29768	0.0215151	0.0374886	VvSAUR50	PREDICTED: auxin-responsive protein SAUR50 [Vitis vinifera]	Environmental Information Processing	Signal transduction	ko04075//Plant hormone signal transduction	K14488	-	-	-
VIT_207s0031g02740	VIT_207s0031g02740.1	3	16	0.59	3.37	0.59	3.37	2.51396	0.00258886	0.00552542	VvSAUR32	PREDICTED: auxin-responsive protein SAUR32-like [Vitis vinifera]	Environmental Information Processing	Signal transduction	ko04075//Plant hormone signal transduction	K14488	-	-	-
VIT_215s0048g00530	VIT_215s0048g00530.1	51	180	5.67	21.47	5.67	21.47	1.9209	3.65091e-22	3.9711e-21	VvSAUR36-2	PREDICTED: auxin-responsive protein SAUR36 [Vitis vinifera]	Environmental Information Processing	Signal transduction	ko04075//Plant hormone signal transduction	K14488	-	-	-
VIT_203s0038g00930	VIT_203s0038g00930.1	56	22	7.58	3.2	7.58	3.2	-1.24413	0.00129029	0.00289986	VvSAUR40	PREDICTED: auxin-induced protein 6B [Vitis vinifera]	Environmental Information Processing	Signal transduction	ko04075//Plant hormone signal transduction	K14488	-	-	-
										Cytokanin
VIT_204s0008g03460	VIT_204s0008g03460.1	6.55	27.24	0.37	1.67	0.37	1.67	2.17425	0.000118356	0.000319425	VvAHK3	PREDICTED: histidine kinase 3-like [Vitis vinifera]	Environmental Information Processing	Signal transduction	ko04075//Plant hormone signal transduction	K14489	GO:0031224//intrinsic component of membrane;GO:0044464//cell part	GO:0004672//protein kinase activity;GO:0004888//transmembrane signaling receptor activity;GO:0019901//protein kinase binding;GO:0032550//purine ribonucleoside binding	GO:0000160//phosphorelay signal transduction system;GO:0000302//response to reactive oxygen species;GO:0006468//protein phosphorylation;GO:0006625//protein targeting to peroxisome;GO:0009062//fatty acid catabolic process;GO:0009267//cellular response to starvation;GO:0009409//response to cold;GO:0009617//response to bacterium;GO:0009737//response to abscisic acid;GO:0009744//response to sucrose;G…
VIT_213s0074g00735	VIT_213s0074g00735.1	0	8	0	1.78	0.001	1.78	10.7977	0.00782344	0.0149858	VvOHP1	PREDICTED: histidine-containing phosphotransfer protein 1 isoform X3 [Vitis vinifera]	Environmental Information Processing	Signal transduction	ko04075//Plant hormone signal transduction	K14490	-	-	-
VIT_205s0020g02210	VIT_205s0020g02210.1	26.86	104.7	4.61	19.29	4.61	19.29	2.06501	1.72673e-14	1.20242e-13	VvAHP1-1	PREDICTED: histidine-containing phosphotransfer protein 1 [Vitis vinifera]	Environmental Information Processing	Signal transduction	ko04075//Plant hormone signal transduction	K14490	GO:0043231//intracellular membrane-bounded organelle;GO:0044444//cytoplasmic part	GO:0004871//signal transducer activity;GO:0016628//oxidoreductase activity, acting on the CH-CH group of donors, NAD or NADP as acceptor;GO:0019901//protein kinase binding	GO:0006796//phosphate-containing compound metabolic process;GO:0006820//anion transport;GO:0009755//hormone-mediated signaling pathway;GO:0009845//seed germination;GO:0009966//regulation of signal transduction;GO:0035556//intracellular signal transduction;GO:0040007//growth;GO:0044710//single-organism metabolic process;GO:0048229//gametophyte development;GO:0080090//regulation of primary metaboli…
VIT_214s0030g00410	VIT_214s0030g00410.1	48	127	6.11	18.42	6.11	18.42	1.59203	3.58842e-12	2.13328e-11	VvAHP1-2	PREDICTED: histidine-containing phosphotransfer protein 1 [Vitis vinifera]	Environmental Information Processing	Signal transduction	ko04075//Plant hormone signal transduction	K14490	-	GO:0016628//oxidoreductase activity, acting on the CH-CH group of donors, NAD or NADP as acceptor;GO:0060089//molecular transducer activity	GO:0044710//single-organism metabolic process
MSTRG.27601	MSTRG.27601.1	54	20	2.65	1.05	2.65	1.05	-1.3356	0.000933795	0.00216378	VvAHP1-X6	PREDICTED: histidine-containing phosphotransfer protein 1 isoform X6 [Vitis vinifera]	Environmental Information Processing	Signal transduction	ko04075//Plant hormone signal transduction	K14490	-	-	-
VIT_211s0016g03170	VIT_211s0016g03170.1	61.06	0	5.46	0	5.46	0.001	-12.4147	2.25417e-16	1.78057e-15	VvAHP4	PREDICTED: histidine-containing phosphotransfer protein 4 [Vitis vinifera]	Environmental Information Processing	Signal transduction	ko04075//Plant hormone signal transduction	K14490	-	-	-
VIT_201s0011g05830	VIT_201s0011g05830.1	629.15	168.4	17.28	4.96	17.28	4.96	-1.80069	3.06088e-48	7.66286e-47	VvARR2	PREDICTED: two-component response regulator ORR21 isoform X1 [Vitis vinifera]	Environmental Information Processing	Signal transduction	ko04075//Plant hormone signal transduction	K14491	GO:0043231//intracellular membrane-bounded organelle	GO:0001071//nucleic acid binding transcription factor activity;GO:0003676//nucleic acid binding;GO:0005515//protein binding;GO:0016772//transferase activity, transferring phosphorus-containing groups	GO:0006796//phosphate-containing compound metabolic process;GO:0009755//hormone-mediated signaling pathway;GO:0009845//seed germination;GO:0010468//regulation of gene expression;GO:0034645//cellular macromolecule biosynthetic process;GO:0035556//intracellular signal transduction;GO:0080090//regulation of primary metabolic process;GO:2000026//regulation of multicellular organismal development
VIT_216s0100g00420	VIT_216s0100g00420.1	42.51	7.17	1.38	0.25	1.38	0.25	-2.46467	3.38924e-06	1.1373e-05	VvARR1-1	PREDICTED: two-component response regulator ARR2 [Vitis vinifera]	Environmental Information Processing	Signal transduction	ko04075//Plant hormone signal transduction	K14491	-	-	-
VIT_215s0048g01025	VIT_215s0048g01025.1	112	10	7.37	0.71	7.37	0.71	-3.37577	7.18091e-20	6.98665e-19	VvARR1-2	PREDICTED: two-component response regulator ARR1 [Vitis vinifera]	Environmental Information Processing	Signal transduction	ko04075//Plant hormone signal transduction	K14491	-	-	-
VIT_218s0001g02540	VIT_218s0001g02540.1	271.24	530.08	21.46	45.02	21.46	45.02	1.06892	6.18783e-28	8.43014e-27	VvARR9-1	PREDICTED: two-component response regulator ORR9 isoform X1 [Vitis vinifera]	Environmental Information Processing	Signal transduction	ko04075//Plant hormone signal transduction	K14492	-	-	-
VIT_213s0067g03510	VIT_213s0067g03510.1	32	13	3.11	1.35	3.11	1.35	-1.20396	0.022776	0.0394563	VvARR9-2	PREDICTED: two-component response regulator ORR9 [Vitis vinifera]	Environmental Information Processing	Signal transduction	ko04075//Plant hormone signal transduction	K14492	-	-	-
VIT_213s0067g03490	VIT_213s0067g03490.1	18	0	2.35	0	2.35	0.001	-11.1984	1.53628e-05	4.68593e-05	VvARR9-3	PREDICTED: two-component response regulator ORR9 isoform X1 [Vitis vinifera]	Environmental Information Processing	Signal transduction	ko04075//Plant hormone signal transduction	K14492	-	-	-
										ABA
VIT_208s0058g00470	VIT_208s0058g00470.1	115	35	9.7	3.17	9.7	3.17	-1.6135	1.24345e-08	5.43851e-08	VvPYL4-1	PREDICTED: abscisic acid receptor PYL4 [Vitis vinifera]	Environmental Information Processing;Environmental Information Processing	Signal transduction;Signal transduction	ko04075//Plant hormone signal transduction;ko04016//MAPK signaling pathway - plant	K14496;K14496	-	-	-
VIT_213s0067g01940	VIT_213s0067g01940.1	10	0	0.9	0	0.9	0.001	-9.81378	0.00391328	0.00798947	VvPYL4-2	PREDICTED: abscisic acid receptor PYL4 [Vitis vinifera]	Environmental Information Processing;Environmental Information Processing	Signal transduction;Signal transduction	ko04075//Plant hormone signal transduction;ko04016//MAPK signaling pathway - plant	K14496;K14496	GO:0044424//intracellular part	GO:0005488//binding	-
VIT_216s0050g02680	VIT_216s0050g02680.1	1	13	0.06	0.82	0.06	0.82	3.77259	0.000980413	0.00223367	VvPP2C-1	PREDICTED: probable protein phosphatase 2C 8 [Vitis vinifera]	Environmental Information Processing;Environmental Information Processing	Signal transduction;Signal transduction	ko04075//Plant hormone signal transduction;ko04016//MAPK signaling pathway - plant	K14497;K14497	-	GO:0004721//phosphoprotein phosphatase activity;GO:0043169//cation binding	GO:0006464//cellular protein modification process
VIT_204s0008g01420	VIT_204s0008g01420.1	86.45	524.17	3.61	23.52	3.61	23.52	2.70382	3.62431e-89	1.8274e-87	VvHAB1-1	PREDICTED: probable protein phosphatase 2C 53 [Vitis vinifera]	Environmental Information Processing;Environmental Information Processing	Signal transduction;Signal transduction	ko04075//Plant hormone signal transduction;ko04016//MAPK signaling pathway - plant	K14497;K14497	-	-	-
VIT_213s0019g02200	VIT_213s0019g02200.1	563.51	1482.04	27.29	78.29	27.29	78.29	1.52046	3.33377e-114	2.3358e-112	VvPP2CA	PREDICTED: protein phosphatase 2C 37 [Vitis vinifera]	Environmental Information Processing;Environmental Information Processing	Signal transduction;Signal transduction	ko04075//Plant hormone signal transduction;ko04016//MAPK signaling pathway - plant	K14497;K14497	-	-	-
VIT_209s0002g01850	VIT_209s0002g01850.1	492	1128	19.55	43.61	19.55	43.61	1.15749	4.23392e-73	1.68576e-71	VvHAB1-2	PREDICTED: protein phosphatase 2C 16 [Vitis vinifera]	Environmental Information Processing;Environmental Information Processing	Signal transduction;Signal transduction	ko04075//Plant hormone signal transduction;ko04016//MAPK signaling pathway - plant	K14497;K14497	-	GO:0004721//phosphoprotein phosphatase activity;GO:0043169//cation binding	GO:0006464//cellular protein modification process
VIT_202s0025g01390	VIT_202s0025g01390.1	10	0	0.49	0	0.49	0.001	-8.93664	0.00391328	0.00798947	VvPP2C-2	PREDICTED: probable protein phosphatase 2C 51 [Vitis vinifera]	Environmental Information Processing;Environmental Information Processing	Signal transduction;Signal transduction	ko04075//Plant hormone signal transduction;ko04016//MAPK signaling pathway - plant	K14497;K14497	-	GO:0004721//phosphoprotein phosphatase activity	-
VIT_207s0197g00080	VIT_207s0197g00080.1	493.82	230.13	26.77	13.12	26.77	13.12	-1.02885	4.14781e-15	3.01582e-14	VvSRK2I	PREDICTED: serine/threonine-protein kinase SRK2I isoform X1 [Vitis vinifera]	Environmental Information Processing;Environmental Information Processing	Signal transduction;Signal transduction	ko04075//Plant hormone signal transduction;ko04016//MAPK signaling pathway - plant	K14498;K14498	-	GO:0004672//protein kinase activity;GO:0032550//purine ribonucleoside binding	GO:0006464//cellular protein modification process;GO:0006796//phosphate-containing compound metabolic process
VIT_219s0015g01020	VIT_219s0015g01020.1	0	104.69	0	8.57	0.001	8.57	13.0651	4.12937e-33	6.77142e-32	VvABF2-1	PREDICTED: G-box-binding factor 4 [Vitis vinifera]	Environmental Information Processing	Signal transduction	ko04075//Plant hormone signal transduction	K14432	-	-	-
VIT_218s0072g00470	VIT_218s0072g00470.1	0	19.96	0	1.49	0.001	1.49	10.5411	9.6373e-07	3.437e-06	VvGBF4-1	PREDICTED: G-box-binding factor 4 [Vitis vinifera]	Environmental Information Processing	Signal transduction	ko04075//Plant hormone signal transduction	K14432	-	-	-
VIT_208s0007g03420	VIT_208s0007g03420.1	2.05	19.79	0.1	1.02	0.1	1.02	3.3505	6.66138e-05	0.000185153	VvABI5	PREDICTED: protein ABSCISIC ACID-INSENSITIVE 5 [Vitis vinifera]	Environmental Information Processing	Signal transduction	ko04075//Plant hormone signal transduction	K14432	-	GO:0003677//DNA binding	GO:0003006//developmental process involved in reproduction;GO:0006355//regulation of transcription, DNA-templated;GO:0009628//response to abiotic stimulus;GO:0009755//hormone-mediated signaling pathway;GO:0048580//regulation of post-embryonic development;GO:0048731//system development;GO:0071229//cellular response to acid chemical;GO:0071396//cellular response to lipid;GO:1901701//cellular respon…
VIT_203s0063g00310	VIT_203s0063g00310.1	26.74	116.94	1.25	5.89	1.25	5.89	2.23634	2.42243e-17	2.03014e-16	VvABF3	PREDICTED: ABSCISIC ACID-INSENSITIVE 5-like protein 5 isoform X2 [Vitis vinifera]	Environmental Information Processing	Signal transduction	ko04075//Plant hormone signal transduction	K14432	-	-	-
VIT_212s0055g00420	VIT_212s0055g00420.1	34	85	2.18	5.85	2.18	5.85	1.42411	8.15564e-08	3.26528e-07	VvGBF4-2	PREDICTED: ABSCISIC ACID-INSENSITIVE 5-like protein 5 [Vitis vinifera]	Environmental Information Processing	Signal transduction	ko04075//Plant hormone signal transduction	K14432	-	-	-
VIT_218s0001g10450	VIT_218s0001g10450.1	415.45	911.78	17.83	42	17.83	42	1.23608	3.71294e-56	1.08866e-54	VvABF2-2	ripening-related bZIP protein-like [Vitis vinifera]	Environmental Information Processing	Signal transduction	ko04075//Plant hormone signal transduction	K14432	-	GO:0003677//DNA binding	GO:0006970//response to osmotic stress;GO:0009755//hormone-mediated signaling pathway;GO:0010468//regulation of gene expression
										BR
VIT_212s0055g01150	VIT_212s0055g01150.1	8.88	64	0.34	2.65	0.34	2.65	2.96239	2.31603e-13	1.50406e-12	VvBAK1-1	PREDICTED: BRASSINOSTEROID INSENSITIVE 1-associated receptor kinase 1 isoform X1 [Vitis vinifera]	Organismal Systems;Environmental Information Processing;Environmental Information Processing	Environmental adaptation;Signal transduction;Signal transduction	ko04626//Plant-pathogen interaction;ko04075//Plant hormone signal transduction;ko04016//MAPK signaling pathway - plant	K13416;K13416;K13416	GO:0031224//intrinsic component of membrane	GO:0004672//protein kinase activity;GO:0032550//purine ribonucleoside binding	GO:0006464//cellular protein modification process;GO:0006796//phosphate-containing compound metabolic process
VIT_212s0121g00300	VIT_212s0121g00300.1	42.25	19	3.24	1.56	3.24	1.56	-1.05445	0.0206052	0.0361042	VvBAK1-2	PREDICTED: BRASSINOSTEROID INSENSITIVE 1-associated receptor kinase 1 isoform X1 [Vitis vinifera]	Organismal Systems;Environmental Information Processing;Environmental Information Processing	Environmental adaptation;Signal transduction;Signal transduction	ko04626//Plant-pathogen interaction;ko04075//Plant hormone signal transduction;ko04016//MAPK signaling pathway - plant	K13416;K13416;K13416	-	-	-
VIT_207s0031g01850	VIT_207s0031g01850.1	1199	2323	19.12	39.75	19.12	39.75	1.05587	3.71657e-107	2.39414e-105	VvSR160	PREDICTED: systemin receptor SR160 [Vitis vinifera]	Environmental Information Processing	Signal transduction	ko04075//Plant hormone signal transduction	K13415	GO:0031090//organelle membrane;GO:0031224//intrinsic component of membrane;GO:0032991//macromolecular complex;GO:0043231//intracellular membrane-bounded organelle	GO:0004713//protein tyrosine kinase activity;GO:0008289//lipid binding;GO:0032550//purine ribonucleoside binding;GO:0046983//protein dimerization activity	GO:0005976//polysaccharide metabolic process;GO:0006468//protein phosphorylation;GO:0008219//cell death;GO:0009617//response to bacterium;GO:0009720//detection of hormone stimulus;GO:0009826//unidimensional cell growth;GO:0009886//post-embryonic morphogenesis;GO:0009909//regulation of flower development;GO:0010208//pollen wall assembly;GO:0043401//steroid hormone mediated signaling pathway;GO:004…
VIT_218s0001g10690	VIT_218s0001g10690.1	14	78	0.85	5.09	0.85	5.09	2.58213	6.34396e-14	4.26355e-13	VvBKI1	PREDICTED: BRI1 kinase inhibitor 1 [Vitis vinifera]	Environmental Information Processing	Signal transduction	ko04075//Plant hormone signal transduction	K14499	-	-	-
VIT_211s0052g01200	VIT_211s0052g01200.1	0	57	0	3.95	0.001	3.95	11.9476	3.77838e-18	3.33487e-17	VvXTH23-1	PREDICTED: probable xyloglucan endotransglucosylase/hydrolase protein 23 [Vitis vinifera]	Environmental Information Processing	Signal transduction	ko04075//Plant hormone signal transduction	K14504	GO:0005576//extracellular region;GO:0030312//external encapsulating structure	GO:0016758//transferase activity, transferring hexosyl groups;GO:0016787//hydrolase activity	GO:0044042//glucan metabolic process;GO:0045229//external encapsulating structure organization
VIT_211s0052g01180	VIT_211s0052g01180.1	0	9.51	0	0.61	0.001	0.61	9.25267	0.00195752	0.00425626	VvXTH22	PREDICTED: probable xyloglucan endotransglucosylase/hydrolase protein 23 [Vitis vinifera]	Environmental Information Processing	Signal transduction	ko04075//Plant hormone signal transduction	K14504	GO:0005576//extracellular region;GO:0030312//external encapsulating structure	GO:0016758//transferase activity, transferring hexosyl groups;GO:0016787//hydrolase activity	GO:0044042//glucan metabolic process;GO:0045229//external encapsulating structure organization
VIT_211s0052g01190	VIT_211s0052g01190.1	92	771	4.78	43	4.78	43	3.16925	3.34265e-150	3.40257e-148	VvXTH23-2	PREDICTED: probable xyloglucan endotransglucosylase/hydrolase protein 23 [Vitis vinifera]	Environmental Information Processing	Signal transduction	ko04075//Plant hormone signal transduction	K14504	GO:0005576//extracellular region;GO:0030312//external encapsulating structure	GO:0016758//transferase activity, transferring hexosyl groups;GO:0016787//hydrolase activity	GO:0044042//glucan metabolic process;GO:0045229//external encapsulating structure organization
VIT_211s0052g01220	VIT_211s0052g01220.1	8	32	0.54	2.31	0.54	2.31	2.09686	2.57758e-05	7.6512e-05	VvXTH23-3	PREDICTED: probable xyloglucan endotransglucosylase/hydrolase protein 23 [Vitis vinifera]	Environmental Information Processing	Signal transduction	ko04075//Plant hormone signal transduction	K14504	-	-	-
VIT_211s0052g01280	VIT_211s0052g01280.1	132.91	287.05	8.6	19.95	8.6	19.95	1.21398	4.68789e-19	4.37753e-18	VvXTH23-4	PREDICTED: xyloglucan endotransglucosylase/hydrolase protein 22 [Vitis vinifera]	Environmental Information Processing	Signal transduction	ko04075//Plant hormone signal transduction	K14504	GO:0005576//extracellular region;GO:0030312//external encapsulating structure	GO:0016758//transferase activity, transferring hexosyl groups;GO:0016787//hydrolase activity	GO:0044042//glucan metabolic process;GO:0045229//external encapsulating structure organization
VIT_211s0052g01230	VIT_211s0052g01230.1	1533	14	105.64	1.04	105.64	1.04	-6.66643	0	0	VvXTH25	PREDICTED: probable xyloglucan endotransglucosylase/hydrolase protein 23 [Vitis vinifera]	Environmental Information Processing	Signal transduction	ko04075//Plant hormone signal transduction	K14504	-	-	-
VIT_218s0001g09920	VIT_218s0001g09920.1	64	275	3.3	15.21	3.3	15.21	2.20448	7.77977e-39	1.52903e-37	VvCYCD3-1-1	PREDICTED: cyclin-D3-1 [Vitis vinifera]	Environmental Information Processing	Signal transduction	ko04075//Plant hormone signal transduction	K14505	-	-	-
VIT_207s0129g01100	VIT_207s0129g01100.1	66.75	214.6	4.49	15.2	4.49	15.2	1.75928	1.00507e-23	1.16924e-22	VvCYCD3-1-2	PREDICTED: cyclin-D3-3 [Vitis vinifera]	Environmental Information Processing	Signal transduction	ko04075//Plant hormone signal transduction	K14505	-	-	-
VIT_200s0194g00280	VIT_200s0194g00280.1	8	0	0.54	0	0.54	0.001	-9.07682	0.00782344	0.0149858	VvCYCD3-1-3	PREDICTED: cyclin-D3-3 [Vitis vinifera]	Environmental Information Processing	Signal transduction	ko04075//Plant hormone signal transduction	K14505	-	-	-
VIT_202s0012g01140	VIT_202s0012g01140.1	339	664	13.14	27.63	13.14	27.63	1.07227	2.09922e-34	3.5783e-33	VvBSK7	PREDICTED: probable serine/threonine-protein kinase At4g35230 [Vitis vinifera]	Environmental Information Processing	Signal transduction	ko04075//Plant hormone signal transduction	K14500	-	GO:0016772//transferase activity, transferring phosphorus-containing groups;GO:0032550//purine ribonucleoside binding	GO:0006464//cellular protein modification process;GO:0006796//phosphate-containing compound metabolic process
VIT_202s0025g03550	VIT_202s0025g03550.1	33.25	0	1.31	0	1.31	0.001	-10.3554	4.77335e-10	2.38171e-09	VvBSK2	PREDICTED: probable serine/threonine-protein kinase At5g41260 [Vitis vinifera]	Environmental Information Processing	Signal transduction	ko04075//Plant hormone signal transduction	K14500	-	GO:0016772//transferase activity, transferring phosphorus-containing groups;GO:0032550//purine ribonucleoside binding	GO:0006464//cellular protein modification process;GO:0006796//phosphate-containing compound metabolic process
										jaz
VIT_211s0016g00710	VIT_211s0016g00710.1	30.57	143.88	2.33	11.56	2.33	11.56	2.31074	3.63502e-22	3.95582e-21	VvTIFY10A-1	PREDICTED: protein TIFY 10A [Vitis vinifera]	Environmental Information Processing	Signal transduction	ko04075//Plant hormone signal transduction	K13464	-	-	-
VIT_209s0002g00890	VIT_209s0002g00890.1	389.45	172.02	31.09	15.03	31.09	15.03	-1.04861	7.20362e-14	4.82777e-13	VvTIFY10A-2	PREDICTED: protein TIFY 10A [Vitis vinifera]	Environmental Information Processing	Signal transduction	ko04075//Plant hormone signal transduction	K13464	-	-	-
VIT_212s0035g00900	VIT_212s0035g00900.1	9	0	0.74	0	0.74	0.001	-9.53138	0.00391328	0.00798947	VvTIFY3B	PREDICTED: protein TIFY 10A [Vitis vinifera]	Environmental Information Processing	Signal transduction	ko04075//Plant hormone signal transduction	K13464	-	-	-
										SA
VIT_206s0080g00360	VIT_206s0080g00360.1	54	103	2.14	4.37	2.14	4.37	1.03002	2.2403e-06	7.6472e-06	VvTGA21-1	PREDICTED: transcription factor TGA2.2 isoform X1 [Vitis vinifera]	Environmental Information Processing	Signal transduction	ko04075//Plant hormone signal transduction	K14431	-	GO:0003677//DNA binding	GO:0009605//response to external stimulus;GO:0010468//regulation of gene expression;GO:0019932//second-messenger-mediated signaling;GO:0034645//cellular macromolecule biosynthetic process
VIT_208s0007g05170	VIT_208s0007g05170.1	695.24	278.8	29.58	12.73	29.58	12.73	-1.21639	1.52535e-28	2.12917e-27	VvTGA21-2	PREDICTED: transcription factor TGA2.2 [Vitis vinifera]	Environmental Information Processing	Signal transduction	ko04075//Plant hormone signal transduction	K14431	-	GO:0001071//nucleic acid binding transcription factor activity;GO:0003677//DNA binding	GO:0010468//regulation of gene expression;GO:0034645//cellular macromolecule biosynthetic process
VIT_208s0007g06160	VIT_208s0007g06160.1	2029	236	79.29	9.9	79.29	9.9	-3.00164	6.86034e-276	1.78369e-273	VvTGA21-3	PREDICTED: transcription factor TGA2.2 [Vitis vinifera]	Environmental Information Processing	Signal transduction	ko04075//Plant hormone signal transduction	K14431	-	GO:0003677//DNA binding	GO:0010468//regulation of gene expression;GO:0034645//cellular macromolecule biosynthetic process
										GA
VIT_200s1008g00020	VIT_200s1008g00020.1	87	21.89	12.3	3.32	12.3	3.32	-1.8894	1.45296e-08	6.31392e-08	VvGID1C-1	PREDICTED: ferritin-2, chloroplastic-like [Vitis vinifera]	Environmental Information Processing	Signal transduction	ko04075//Plant hormone signal transduction	K14493	GO:0043231//intracellular membrane-bounded organelle	GO:0005488//binding	GO:0003006//developmental process involved in reproduction;GO:0006972//hyperosmotic response;GO:0009312//oligosaccharide biosynthetic process;GO:0009937//regulation of gibberellic acid mediated signaling pathway;GO:0044707//single-multicellular organism process
VIT_214s0030g00440	VIT_214s0030g00440.1	263.94	0	14.63	0	14.63	0.001	-13.8366	3.9981e-71	1.519e-69	VvGID1C-2	GID1A [Vitis vinifera]	Environmental Information Processing	Signal transduction	ko04075//Plant hormone signal transduction	K14493	-	GO:0003824//catalytic activity	-
VIT_219s0140g00120	VIT_219s0140g00120.1	19.9	514.99	1.18	32.8	1.18	32.8	4.79684	1.02636e-138	8.96718e-137	VvGA2ox1	GA2ox3 [Vitis vinifera]	Metabolism;Metabolism	Global and overview maps;Metabolism of terpenoids and polyketides	ko01110//Biosynthesis of secondary metabolites;ko00904//Diterpenoid biosynthesis	K04125;K04125	-	-	-
VIT_204s0044g01520	VIT_204s0044g01520.1	2	16	0.1	0.88	0.1	0.88	3.1375	0.000732495	0.0017238	VvGA20ox2-1	PREDICTED: gibberellin 20 oxidase 3 [Vitis vinifera]	Metabolism;Metabolism;Metabolism	Global and overview maps;Global and overview maps;Metabolism of terpenoids and polyketides	ko01100//Metabolic pathways;ko01110//Biosynthesis of secondary metabolites;ko00904//Diterpenoid biosynthesis	K05282;K05282;K05282	-	GO:0016706//oxidoreductase activity, acting on paired donors, with incorporation or reduction of molecular oxygen, 2-oxoglutarate as one donor, and incorporation of one atom each of oxygen into both donors	-
VIT_207s0151g01070	VIT_207s0151g01070.1	18	47	0.44	1.23	0.44	1.23	1.48308	3.42495e-05	9.96232e-05	VvCPS	PREDICTED: ent-copalyl diphosphate synthase, chloroplastic-like [Vitis vinifera]	Metabolism;Metabolism;Metabolism	Global and overview maps;Global and overview maps;Metabolism of terpenoids and polyketides	ko01100//Metabolic pathways;ko01110//Biosynthesis of secondary metabolites;ko00904//Diterpenoid biosynthesis	K04120;K04120;K04120	GO:0009536//plastid	GO:0016829//lyase activity;GO:0016853//isomerase activity	GO:0008152//metabolic process;GO:0044763//single-organism cellular process
VIT_204s0044g01650	VIT_204s0044g01650.1	49	20	2.49	1.09	2.49	1.09	-1.19182	0.00497554	0.0100039	VvGA20ox1	PREDICTED: gibberellin 20 oxidase 2 [Vitis vinifera]	Metabolism;Metabolism;Metabolism	Global and overview maps;Global and overview maps;Metabolism of terpenoids and polyketides	ko01100//Metabolic pathways;ko01110//Biosynthesis of secondary metabolites;ko00904//Diterpenoid biosynthesis	K05282;K05282;K05282	-	GO:0016706//oxidoreductase activity, acting on paired donors, with incorporation or reduction of molecular oxygen, 2-oxoglutarate as one donor, and incorporation of one atom each of oxygen into both donors;GO:0043169//cation binding	GO:0044710//single-organism metabolic process
VIT_200s0450g00010	VIT_200s0450g00010.1	21.76	6.78	0.77	0.26	0.77	0.26	-1.56635	0.0192367	0.0338936	VvLIS	P(E)-nerolidol/(E,E)-geranyl linalool synthase [Vitis vinifera]	Metabolism	Metabolism of terpenoids and polyketides	ko00904//Diterpenoid biosynthesis	K17982	-	GO:0016829//lyase activity	-
VIT_215s0048g01320	VIT_215s0048g01320.1	64	0	3.2	0	3.2	0.001	-11.6439	2.98434e-17	2.49331e-16	VvGA20ox2-2	gibberellin 20 oxidase 1-D-like [Vitis vinifera]	Metabolism;Metabolism;Metabolism	Global and overview maps;Global and overview maps;Metabolism of terpenoids and polyketides	ko01100//Metabolic pathways;ko01110//Biosynthesis of secondary metabolites;ko00904//Diterpenoid biosynthesis	K05282;K05282;K05282	-	GO:0016706//oxidoreductase activity, acting on paired donors, with incorporation or reduction of molecular oxygen, 2-oxoglutarate as one donor, and incorporation of one atom each of oxygen into both donors;GO:0043169//cation binding	GO:0044710//single-organism metabolic process

## Sheet: Sheet S2
	Cis-Element	Binding sites	Associated Hormone	TF Family Name	Description
Multi-Hormone Gene (Hormone cis element with TF families)	ABRE	ACGTG	ABA (Abscisic Acid)	bZIP	Responsive to ABA, commonly involved in abiotic stress response and seed development.
	ABRE3a	CCTACGTGGC			Variant of ABRE, contributes to ABA-regulated gene expression under stress conditions.
	ABRE4	CAAACACGCG			Another variant of ABRE with a unique sequence, helping fine-tune ABA-mediated responses.
	AT~ABRE	ACGTG			Similar to ABRE, responsive to ABA for stress-related gene activation.
	TGACG-motif	TGACG	Jasmonic Acid (JA)		JA-responsive element, essential for defense responses and wounding reactions.
	CGTCA-motif	CGTCA	Jasmonic Acid (JA)	MYC (bHLH)	Responsive to JA, regulates stress-related genes, particularly in defense.
	ERE	ATTTCAAA	Ethylene	ERF/AP2	Ethylene-responsive, important in ripening and pathogen response.
	TGA-element	TGACG	Auxin	ARF	Works with auxin to regulate genes involved in growth and development.
	AuxRR-core	TGTCTC			Auxin-responsive, regulates genes for growth, cell division, and elongation.
	GARE-motif	TCTGTTG	Gibberellin (GA)	DELLA	GA-responsive, involved in growth processes like seed germination.
	P-box	CCTTTTG			Works with GA signaling to promote growth and developmental transitions.
	TATC-box	TATCCCA			Another GA-responsive element involved in promoting developmental processes.
	TCA-element	CCATCTTTTT	Salicylic Acid (SA)	TGA	SA-responsive, activates genes in defense mechanisms against pathogens.
	Cis-Element	Binding sites	TF Family Name	Description
Multi-Hormone Gene (Development-Related Cis-Elements with TF families)	O2-site	GATGA(C/T)(A/G)TG(A/G)	O2	Involved in zein metabolism regulation.
	AAGAA-motif	gGTAAAGAAA/GAAAGAA	MADS-box and Bhlh	Involved in various regulatory functions related to gene expression.
	AACA_motif	TAACAAACTCCA	MADS-box	Involved in endosperm-specific negative expression.
	CAT-box	GCCACT		Related to meristem expression.
	CCAAT-box	CAACGG	MYB	MYBHv1 binding site; involved in transcriptional regulation.
	circadian	CAAAGATATC	TOC1, MYB	Involved in regulating gene expression in response to the circadian clock.
	as-1	TGACG	AP2/ERF	A regulatory element involved in various biological processes.
	AC-I	(T/C)C(T/C)(C/T)ACC(T/C)ACC	MYB	Involved in various regulatory functions related to gene expression.
	AC-II	TCACCAACCCCC	ABI/GAMYB	Involved in various regulatory functions related to gene expression.
	GCN4_motif	TGAGTCA	bZIP	Involved in endosperm expression and nutrient regulation.
	RY-element	CATGCATG		Involved in seed-specific regulation.
	HD-Zip 1	CAAT(A/T)ATTG	HD-Zip	Involved in differentiation of the palisade mesophyll cells.
	HD-Zip 3	GTAAT(G/C)ATTAC		Protein binding site; plays a role in plant development.
	MSA-like	TCCAACGGT	MSA-like	Involved in cell cycle regulation.
	MYB-like sequence	TAACCA	MYB	Transcriptional regulation
	MYB recognition site	CCGTTG
	Myb-binding site	CAACAG
	MYB	CAACTG/TAACCA
	Cis-Element	Binding Sites	Associated Hormone	TF Family Name	Description
Hormone Cis-Elements and TFs in Sugar, Cell Wall, and Epigenetics in key DEG,s	P-box	CCTTTTG	Gibberellin	DELLA	Crucial for GA-mediated gene expression; binds to the P-box in promoters of GA-responsive genes.
	GARE-motif	TCTGTTG			Involved in the response of genes to gibberellins; typically found in the promoters of GA-responsive genes.
	TGACG-motif	TGACG	Jasmonic Acid (JA)	BZIP	Recognized by TFs responding to jasmonic acid (JA); plays a role in stress and developmental responses.
	CGTCA-motif	CGTCA		BHLH	Associated with jasmonic acid regulation; plays a role in plant defense responses.
	TCA-element	CCATCTTTTT		ARF	Associated with jasmonate response; plays a role in stress signaling pathways.
	ABRE4	CACGTA	Abscisic Acid (ABA)	BZIP	Found in the promoters of genes activated by ABA during stress conditions; involved in ABA response.
	ABRE3a	TACGTG			Essential for regulating genes responding to water stress and abiotic stresses; involved in ABA responses.
	ABRE	ACGTG			Core ABRE element involved in ABA-responsive gene expression; crucial for stress responses and developmental processes.
	ERE	ATTTTAAA / ATTTCATA	Ethylene	ERF/AP2	Mediates gene expression in response to ethylene; critical for developmental processes and environmental responses.
	AuxRR-core	GGTCCAT	Auxin	ARF	Regulates gene expression in response to auxin; important for cell elongation, differentiation, and auxin signaling responses.
	TGA-element	AACGAC			Mediates the expression of genes involved in growth and development in response to auxin signaling.
	Cis-Element		Binding sites	TF Family Name	Description
Development-related Cis-Elements and TFs in Sugar, Cell Wall, and Epigenetics in Key DEG,s	as-1		TGACG	AP2/ERF	A regulatory element involved in various biological processes.
	CCAAT-box		CAACGG	MYB	MYBHv1 binding site
	CAT-box		GCCACT	MADS-box	cis-acting regulatory element related to meristem expression
	O2-site		GATGATGTGG	O2	cis-acting regulatory element involved in zein metabolism regulation
	AAGAA-motif		GAAAGAA/GGTAAAGAAA	MADS-box and Bhlh	Involved in various regulatory functions related to gene expression.

## Sheet: Sheet S3
No	Gene	F	R
1	VvXTH25	GTCAAGACAGACTGGTCGCA	GCACCCACATGAGCTTCTCT
2	VvTPPJ	ATGACGAGGCAGAATGTAGTTGT	TTACACCCTGTATTGCCTCATTGAC
3	VvBGLU15	GTGGTGGTCTGAAGACTGCA	TGTGTTTAGTGCCAGCCCAA
4	VvSR160	TGGGGGAATCAGAGAGGAGG	ACAAGGGATGCTTGTCTCCG
5	VvGA2oX1	GGATTTGGAGAGCACACCGA	TCACACTCTGAAACCGACCG
6	VvGA20oX2	CAATGAGGCATGCAGGAAGC	GTGGAGAACCTGCCGGTAAA
